# Supplementary material for: Dual-Functional Polymeric Micelles Co-Loaded with Antineoplastic Drugs and Tyrosine Kinase Inhibitor for Combination Therapy in Colorectal Cancer
Source: Pharmaceutics. 2022 Mar 31;14(4):768. doi: 10.3390/pharmaceutics14040768 (PMC9030189; doi:10.3390/pharmaceutics14040768)
Supplement: Supplementary file 1 [file pharmaceutics-14-00768-s001.zip]

Archive with 1 entries (1 files):
- pharmaceutics-1635149-supplementary.pdf
